# Supplementary material for: Differences in water and vapor transport through angstrom-scale pores in atomically thin membranes
Source: Nat Commun. 2022 Nov 7;13:6709. doi: 10.1038/s41467-022-34172-1 (PMC9640652; doi:10.1038/s41467-022-34172-1)
Supplement: Supplementary file 3 — Source Data [file 41467_2022_34172_MOESM3_ESM.xlsx]

## Sheet: Fig. 1F
measured pore diameter (nm)	pore density (10^12 cm-2)
0.2-0.3	1.59563
0.3-0.4	1.12285
0.4-0.5	0.886462
0.5-0.6	0.23639
0.6-0.7	0.23639
0.7-0.8	0.118195
0.8-0.9	0.23639
0.9-1.0	0.118195
1.0-1.1	0.177292
1.5-1.6	0.0590975
1.9-2.0	0.0590975
2.0-2.1	0.0590975
2.7-2.8	0.118195
2.9-3.0	0.0590975
3.8-3.9	0.0590975
3.9-4.0	0.0590975
4.4-4.5	0.0590975

## Sheet: Fig. 1G
Raman shift (cm-1)	NG after UV/ozone	Raman shift (cm-1)	NG
1100.72	0.1769	1100.72	0.09301
1101.68	0.16798	1101.68	0.07525
1102.65	0.14917	1102.65	0.04851
1103.61	0.09064	1103.61	-0.03472
1104.58	0.04643	1104.58	-0.09302
1105.54	0.08167	1105.54	-0.04486
1106.51	0.17002	1106.51	0.08504
1107.47	0.19926	1107.47	0.19279
1108.43	0.08974	1108.43	0.21911
1109.4	-0.04134	1109.4	0.20747
1110.36	0.01412	1110.36	0.23703
1111.33	0.15965	1111.33	0.27082
1112.29	0.22689	1112.29	0.21482
1113.26	0.1797	1113.26	0.05071
1114.22	0.10096	1114.22	-0.10049
1115.18	0.09025	1115.18	-0.09668
1116.15	0.14498	1116.15	0.05859
1117.11	0.09575	1117.11	0.14791
1118.08	-0.23345	1118.08	0.09463
1119.04	-0.41571	1119.04	0.076
1120.01	-0.31861	1120.01	0.14072
1120.97	-0.15138	1120.97	0.21382
1121.93	-0.07081	1121.93	0.23137
1122.9	-0.07817	1122.9	0.2006
1123.86	-0.07115	1123.86	0.19464
1124.83	0.01864	1124.83	0.27686
1125.79	0.10881	1125.79	0.32718
1126.76	0.05837	1126.76	0.10326
1127.72	-0.06022	1127.72	-0.24058
1128.68	-0.12126	1128.68	-0.44301
1129.65	-0.09591	1129.65	-0.44178
1130.61	-0.04934	1130.61	-0.3153
1131.58	-0.06254	1131.58	-0.12676
1132.54	-0.13286	1132.54	0.11875
1133.51	-0.11531	1133.51	0.27634
1134.47	0.11304	1134.47	0.27742
1135.43	0.25567	1135.43	0.27525
1136.4	0.28037	1136.4	0.32346
1137.36	0.22454	1137.36	0.3376
1138.33	0.05138	1138.33	0.19464
1139.29	-0.18491	1139.29	-0.05422
1140.25	-0.30368	1140.25	-0.17886
1141.22	-0.18469	1141.22	-0.02282
1142.18	0.01442	1142.18	0.19735
1143.15	0.10445	1143.15	0.17393
1144.11	0.11935	1144.11	0.0162
1145.08	0.08451	1145.08	-0.12812
1146.04	0.00726	1146.04	-0.2276
1147	-0.07335	1147	-0.28909
1147.97	-0.12369	1147.97	-0.32513
1148.93	-0.14287	1148.93	-0.33257
1149.9	-0.10281	1149.9	-0.24594
1150.86	0.09607	1150.86	0.08185
1151.83	0.1937	1151.83	0.26756
1152.79	0.10589	1152.79	0.21713
1153.75	-0.01689	1153.75	0.09407
1154.72	-0.09499	1154.72	-0.04125
1155.68	-0.12117	1155.68	-0.15594
1156.65	-0.10042	1156.65	-0.19113
1157.61	-0.02485	1157.61	-0.10677
1158.58	0.04236	1158.58	0.0082
1159.54	-0.0294	1159.54	0.04376
1160.5	-0.15217	1160.5	0.02685
1161.47	-0.1685	1161.47	-0.02962
1162.43	-0.06284	1162.43	-0.12087
1163.4	0.07035	1163.4	-0.16559
1164.36	0.16658	1164.36	-0.07956
1165.32	0.22341	1165.32	0.10388
1166.29	0.21978	1166.29	0.20712
1167.25	0.12404	1167.25	0.1952
1168.22	0.0332	1168.22	0.17384
1169.18	-0.06526	1169.18	0.15637
1170.14	-0.14136	1170.14	0.12123
1171.11	-0.18266	1171.11	0.03377
1172.07	-0.1875	1172.07	-0.07129
1173.04	-0.13307	1173.04	-0.12334
1174	-0.0114	1174	-0.09385
1174.97	0.07892	1174.97	-0.0452
1175.93	-0.01553	1175.93	-0.04668
1176.89	-0.20322	1176.89	-0.0873
1177.86	-0.25291	1177.86	-0.15337
1178.82	-0.16592	1178.82	-0.23761
1179.79	-0.08789	1179.79	-0.25146
1180.75	-0.11321	1180.75	-0.11735
1181.72	-0.18328	1181.72	0.08739
1182.68	-0.13452	1182.68	0.16591
1183.64	0.09873	1183.64	0.07499
1184.61	0.19289	1184.61	0.0014
1185.57	-0.05446	1185.57	-0.02271
1186.54	-0.2365	1186.54	-0.0381
1187.5	-0.16597	1187.5	-0.06156
1188.47	0.00749	1188.47	-0.07968
1189.43	0.10031	1189.43	-0.068
1190.39	0.0646	1190.39	-0.02709
1191.36	-0.03019	1191.36	0.00511
1192.32	-0.1391	1192.32	-0.00967
1193.29	-0.23371	1193.29	-0.04579
1194.25	-0.20895	1194.25	-0.01318
1195.21	-0.08776	1195.21	0.07258
1196.18	-0.04504	1196.18	0.08408
1197.14	-0.1716	1197.14	-0.04622
1198.11	-0.3231	1198.11	-0.20589
1199.07	-0.29447	1199.07	-0.25555
1200.04	-0.0879	1200.04	-0.19699
1201	0.02445	1201	-0.13445
1201.96	-0.04802	1201.96	-0.06889
1202.93	-0.11906	1202.93	-0.01822
1203.89	-0.15219	1203.89	0.0403
1204.86	-0.15016	1204.86	0.06944
1205.82	-0.09196	1205.82	0.00672
1206.79	-0.00233	1206.79	-0.117
1207.75	0.05424	1207.75	-0.20383
1208.71	0.03654	1208.71	-0.19067
1209.68	-0.01311	1209.68	-0.1185
1210.64	-0.000154785	1210.64	-0.06453
1211.61	0.06961	1211.61	-0.03136
1212.57	0.04881	1212.57	-0.00639
1213.54	-0.11274	1213.54	0.01611
1214.5	-0.25562	1214.5	0.02075
1215.46	-0.27028	1215.46	-0.000810303
1216.43	-0.19713	1216.43	-0.04534
1217.39	-0.13412	1217.39	-0.12525
1218.36	-0.08737	1218.36	-0.26511
1219.32	-0.05951	1219.32	-0.33666
1220.29	-0.0606	1220.29	-0.20876
1221.25	-0.0737	1221.25	-0.07283
1222.21	-0.09011	1222.21	0.01335
1223.18	-0.11466	1223.18	0.03595
1224.14	-0.17811	1224.14	-0.04299
1225.11	-0.27514	1225.11	-0.21407
1226.07	-0.32218	1226.07	-0.37974
1227.04	-0.20691	1227.04	-0.42179
1228	0.04196	1228	-0.349
1228.96	0.09789	1228.96	-0.239
1229.93	-0.11799	1229.93	-0.05721
1230.89	-0.26528	1230.89	0.06361
1231.86	-0.27579	1231.86	0.08275
1232.82	-0.20826	1232.82	0.04917
1233.79	-0.06925	1233.79	-0.0229
1234.75	0.11126	1234.75	-0.11562
1235.71	0.20213	1235.71	-0.14004
1236.68	0.14999	1236.68	-0.03245
1237.64	0.03934	1237.64	0.04948
1238.61	-0.15518	1238.61	-0.07126
1239.57	-0.3199	1239.57	-0.22403
1240.53	-0.32239	1240.53	-0.2481
1241.5	-0.18583	1241.5	-0.14994
1242.46	-0.02934	1242.46	-0.01207
1243.43	0.07004	1243.43	0.11157
1244.39	0.13534	1244.39	0.19335
1245.36	0.22747	1245.36	0.15786
1246.32	0.38208	1246.32	-0.05322
1247.28	0.40468	1247.28	-0.14438
1248.25	0.18127	1248.25	-0.01471
1249.21	0.0085	1249.21	0.07785
1250.18	0.01453	1250.18	0.00109
1251.14	0.08342	1251.14	-0.1157
1252.11	0.06126	1252.11	-0.09422
1253.07	-0.05967	1253.07	0.07302
1254.03	-0.14034	1254.03	0.21656
1255	-0.08943	1255	0.2413
1255.96	0.00808	1255.96	0.20769
1256.93	0.04284	1256.93	0.16127
1257.89	0.03999	1257.89	0.1181
1258.86	0.03284	1258.86	0.12695
1259.82	0.03167	1259.82	0.19646
1260.78	0.07625	1260.78	0.26243
1261.75	0.22478	1261.75	0.26014
1262.71	0.44041	1262.71	0.20579
1263.68	0.5273	1263.68	0.18352
1264.64	0.40861	1264.64	0.20281
1265.6	0.34026	1265.6	0.23237
1266.57	0.44276	1266.57	0.29858
1267.53	0.48301	1267.53	0.34114
1268.5	0.25787	1268.5	0.33335
1269.46	-0.04664	1269.46	0.28364
1270.43	-0.14795	1270.43	0.17334
1271.39	0.01482	1271.39	0.02013
1272.35	0.26795	1272.35	-0.05508
1273.32	0.47548	1273.32	0.0793
1274.28	0.62472	1274.28	0.32678
1275.25	0.64214	1275.25	0.38333
1276.21	0.5478	1276.21	0.27764
1277.17	0.51484	1277.17	0.2499
1278.14	0.62488	1278.14	0.39416
1279.1	0.73343	1279.1	0.5642
1280.07	0.67385	1280.07	0.62835
1281.03	0.48721	1281.03	0.59857
1282	0.39495	1282	0.53642
1282.96	0.45284	1282.96	0.429
1283.92	0.5113	1283.92	0.35443
1284.89	0.51274	1284.89	0.37897
1285.85	0.5027	1285.85	0.40719
1286.82	0.48692	1286.82	0.36184
1287.78	0.48223	1287.78	0.28329
1288.75	0.52906	1288.75	0.26127
1289.71	0.63251	1289.71	0.32296
1290.67	0.72747	1290.67	0.39446
1291.64	0.72629	1291.64	0.37549
1292.6	0.64358	1292.6	0.28445
1293.57	0.64553	1293.57	0.3338
1294.53	0.79386	1294.53	0.61769
1295.5	0.87638	1295.5	0.81196
1296.46	0.83023	1296.46	0.84361
1297.42	0.75513	1297.42	0.81892
1298.39	0.71654	1298.39	0.80119
1299.35	0.70864	1299.35	0.79216
1300.32	0.69934	1300.32	0.78908
1301.28	0.677	1301.28	0.79495
1302.24	0.6749	1302.24	0.77095
1303.21	0.7406	1303.21	0.63683
1304.17	0.8182	1304.17	0.50583
1305.14	0.83884	1305.14	0.50367
1306.1	0.82071	1306.1	0.60589
1307.07	0.81669	1307.07	0.74683
1308.03	0.84815	1308.03	0.89997
1308.99	0.91477	1308.99	1.02171
1309.96	1.02727	1309.96	1.03371
1310.92	1.18451	1310.92	0.93685
1311.89	1.28741	1311.89	0.96317
1312.85	1.31229	1312.85	1.25698
1313.82	1.32227	1313.82	1.43251
1314.78	1.32109	1314.78	1.38234
1315.74	1.31157	1315.74	1.28978
1316.71	1.24375	1316.71	1.19289
1317.67	1.18127	1317.67	1.15286
1318.64	1.27399	1318.64	1.29353
1319.6	1.55562	1319.6	1.6392
1320.57	1.8273	1320.57	1.99804
1321.53	1.87999	1321.53	2.17338
1322.49	1.7753	1322.49	2.21134
1323.46	1.70513	1323.46	2.21288
1324.42	1.66559	1324.42	2.1771
1325.39	1.68394	1325.39	2.36918
1326.35	1.80261	1326.35	2.99079
1327.32	1.93681	1327.32	3.67388
1328.28	2.01744	1328.28	4.05455
1329.24	2.04534	1329.24	4.20479
1330.21	2.0013	1330.21	4.40503
1331.17	1.82962	1331.17	4.65526
1332.14	1.78335	1332.14	5.07239
1333.1	2.1486	1333.1	5.88111
1334.07	2.51688	1334.07	6.72651
1335.03	2.61575	1335.03	7.38809
1335.99	2.56839	1335.99	7.94529
1336.96	2.63209	1336.96	8.58805
1337.92	2.86243	1337.92	9.3597
1338.89	3.04658	1338.89	10.1016
1339.85	2.94763	1339.85	10.6401
1340.82	2.64662	1340.82	11.009
1341.78	2.61151	1341.78	11.4099
1342.74	3.07067	1342.74	11.981
1343.71	3.30483	1343.71	12.2392
1344.67	3.12954	1344.67	12.0527
1345.64	2.97851	1345.64	11.7723
1346.6	3.09561	1346.6	11.5598
1347.56	3.32668	1347.56	11.3334
1348.53	3.42947	1348.53	10.9402
1349.49	3.36758	1349.49	10.3669
1350.46	3.28779	1350.46	9.76462
1351.42	3.27709	1351.42	9.23147
1352.38	3.30764	1352.38	8.7198
1353.35	3.3601	1353.35	8.10981
1354.31	3.41772	1354.31	7.47063
1355.28	3.42643	1355.28	6.99035
1356.24	3.37356	1356.24	6.70722
1357.21	3.33083	1357.21	6.41803
1358.17	3.39921	1358.17	5.97901
1359.13	3.48923	1359.13	5.43567
1360.1	3.33764	1360.1	4.85429
1361.06	2.89679	1361.06	4.20681
1362.03	2.59535	1362.03	3.73947
1362.99	2.68353	1362.99	3.67824
1363.96	2.68232	1363.96	3.56194
1364.92	2.2738	1364.92	3.10577
1365.88	1.81689	1365.88	2.61556
1366.85	1.65891	1366.85	2.4147
1367.81	1.77174	1367.81	2.44981
1368.78	1.93696	1368.78	2.43509
1369.74	2.02338	1369.74	2.21187
1370.71	2.03834	1370.71	1.91803
1371.67	1.98792	1371.67	1.78808
1372.63	1.86883	1372.63	1.82811
1373.6	1.78039	1373.6	1.82409
1374.56	1.82537	1374.56	1.77332
1375.53	1.72556	1375.53	1.68338
1376.49	1.26384	1376.49	1.50334
1377.46	0.81675	1377.46	1.33083
1378.42	0.70401	1378.42	1.25702
1379.38	0.84511	1379.38	1.255
1380.35	1.0075	1380.35	1.24644
1381.31	1.12577	1381.31	1.2088
1382.28	1.17052	1382.28	1.14603
1383.24	1.09724	1383.24	1.05421
1384.2	0.95009	1384.2	0.93744
1385.17	0.79302	1385.17	0.78345
1386.13	0.63766	1386.13	0.6183
1387.1	0.52119	1387.1	0.54182
1388.06	0.45148	1388.06	0.59013
1389.03	0.43078	1389.03	0.67169
1389.99	0.4951	1389.99	0.71148
1390.95	0.61139	1390.95	0.71117
1391.92	0.62319	1391.92	0.67355
1392.88	0.49048	1392.88	0.58414
1393.85	0.42204	1393.85	0.51796
1394.81	0.54917	1394.81	0.52151
1395.78	0.65389	1395.78	0.52183
1396.74	0.62327	1396.74	0.46323
1397.7	0.54724	1397.7	0.40558
1398.67	0.54319	1398.67	0.43632
1399.63	0.60079	1399.63	0.53716
1400.6	0.59921	1400.6	0.60135
1401.56	0.4639	1401.56	0.56232
1402.53	0.29551	1402.53	0.4813
1403.49	0.29574	1403.49	0.47963
1404.45	0.48834	1404.45	0.57139
1405.42	0.57641	1405.42	0.57531
1406.38	0.46898	1406.38	0.34018
1407.35	0.40287	1407.35	0.24979
1408.31	0.4786	1408.31	0.53571
1409.28	0.53882	1409.28	0.8106
1410.24	0.40064	1410.24	0.7107
1411.2	0.15874	1411.2	0.36687
1412.17	0.06662	1412.17	0.13042
1413.13	0.19844	1413.13	0.1103
1414.1	0.38583	1414.1	0.19598
1415.06	0.50788	1415.06	0.33047
1416.03	0.57882	1416.03	0.47215
1416.99	0.64369	1416.99	0.53851
1417.95	0.69118	1417.95	0.54201
1418.92	0.64654	1418.92	0.53137
1419.88	0.47036	1419.88	0.52368
1420.85	0.28925	1420.85	0.47874
1421.81	0.17369	1421.81	0.31977
1422.78	0.12955	1422.78	0.11381
1423.74	0.2081	1423.74	0.03668
1424.7	0.42658	1424.7	0.10279
1425.67	0.55676	1425.67	0.17319
1426.63	0.50688	1426.63	0.20705
1427.6	0.40867	1427.6	0.24873
1428.56	0.27979	1428.56	0.35861
1429.52	0.18017	1429.52	0.45744
1430.49	0.2116	1430.49	0.45991
1431.45	0.32854	1431.45	0.37993
1432.42	0.3674	1432.42	0.27474
1433.38	0.25034	1433.38	0.17634
1434.35	0.09646	1434.35	0.10168
1435.31	0.0836	1435.31	0.07875
1436.27	0.20756	1436.27	0.10687
1437.24	0.32577	1437.24	0.14313
1438.2	0.48836	1438.2	0.18978
1439.17	0.54606	1439.17	0.23756
1440.13	0.40525	1440.13	0.32131
1441.1	0.27299	1441.1	0.36845
1442.06	0.25195	1442.06	0.30027
1443.02	0.29475	1443.02	0.20157
1443.99	0.35118	1443.99	0.19319
1444.95	0.39517	1444.95	0.28021
1445.92	0.38409	1445.92	0.36871
1446.88	0.28648	1446.88	0.39733
1447.85	0.17571	1447.85	0.40182
1448.81	0.18694	1448.81	0.4491
1449.77	0.31281	1449.77	0.5331
1450.74	0.35959	1450.74	0.54274
1451.7	0.28672	1451.7	0.44115
1452.67	0.25971	1452.67	0.38048
1453.63	0.40217	1453.63	0.46338
1454.59	0.53803	1454.59	0.54856
1455.56	0.44333	1455.56	0.44246
1456.52	0.21478	1456.52	0.23736
1457.49	0.1778	1457.49	0.26043
1458.45	0.41323	1458.45	0.5981
1459.41	0.64834	1459.41	0.87453
1460.38	0.75048	1460.38	0.84544
1461.34	0.7362	1461.34	0.68169
1462.31	0.58023	1462.31	0.57307
1463.27	0.34609	1463.27	0.49851
1464.24	0.14594	1464.24	0.40981
1465.2	0.00241	1465.2	0.29943
1466.16	-0.03127	1466.16	0.21849
1467.13	0.12993	1467.13	0.21103
1468.09	0.36607	1468.09	0.24662
1469.06	0.42008	1469.06	0.26353
1470.02	0.28732	1470.02	0.26007
1470.99	0.20949	1470.99	0.27491
1471.95	0.24367	1471.95	0.34165
1472.91	0.26748	1472.91	0.36451
1473.88	0.19843	1473.88	0.28321
1474.84	0.14496	1474.84	0.17948
1475.81	0.20081	1475.81	0.07175
1476.77	0.31308	1476.77	-0.00957
1477.74	0.39054	1477.74	-0.00907
1478.7	0.40639	1478.7	0.076
1479.66	0.39116	1479.66	0.17918
1480.63	0.37193	1480.63	0.24307
1481.59	0.34222	1481.59	0.27381
1482.56	0.27376	1482.56	0.28725
1483.52	0.13381	1483.52	0.27824
1484.48	0.09661	1484.48	0.27665
1485.45	0.22432	1485.45	0.25768
1486.41	0.36671	1486.41	0.27454
1487.38	0.59611	1487.38	0.42155
1488.34	0.74447	1488.34	0.5306
1489.31	0.60845	1489.31	0.40693
1490.27	0.32148	1490.27	0.17064
1491.23	0.16196	1491.23	0.08171
1492.2	0.20467	1492.2	0.20652
1493.16	0.28935	1493.16	0.38755
1494.13	0.2785	1494.13	0.49742
1495.09	0.20724	1495.09	0.52757
1496.06	0.16524	1496.06	0.43715
1497.02	0.15802	1497.02	0.19887
1497.98	0.11553	1497.98	0.05851
1498.95	-0.02847	1498.95	0.02534
1499.91	-0.09707	1499.91	0.07349
1500.88	0.03874	1500.88	0.28818
1501.84	0.20837	1501.84	0.49888
1502.81	0.23587	1502.81	0.51852
1503.77	0.15384	1503.77	0.39155
1504.73	0.082	1504.73	0.26232
1505.7	0.05282	1505.7	0.16981
1506.66	0.06792	1506.66	0.13586
1507.63	0.15786	1507.63	0.19927
1508.59	0.24856	1508.59	0.29453
1509.56	0.17126	1509.56	0.31301
1510.52	-0.00888	1510.52	0.27348
1511.48	-0.08221	1511.48	0.20916
1512.45	-0.00605	1512.45	0.11423
1513.41	0.07406	1513.41	0.05902
1514.38	0.02568	1514.38	0.06204
1515.34	-0.03011	1515.34	0.14278
1516.31	0.14531	1516.31	0.40813
1517.27	0.49034	1517.27	0.80307
1518.23	0.59672	1518.23	0.95994
1519.2	0.33787	1519.2	0.76279
1520.16	0.11146	1520.16	0.57831
1521.13	0.15323	1521.13	0.64177
1522.09	0.25089	1522.09	0.71213
1523.06	0.21005	1523.06	0.50529
1524.02	0.10847	1524.02	0.20817
1524.98	0.0877	1524.98	0.18258
1525.95	0.16317	1525.95	0.45254
1526.91	0.2358	1526.91	0.67641
1527.88	0.24102	1527.88	0.63112
1528.84	0.21622	1528.84	0.44671
1529.8	0.23755	1529.8	0.33363
1530.77	0.30294	1530.77	0.29173
1531.73	0.29678	1531.73	0.27894
1532.7	0.16669	1532.7	0.31129
1533.66	0.09006	1533.66	0.32314
1534.63	0.18772	1534.63	0.25483
1535.59	0.27211	1535.59	0.20936
1536.55	0.20301	1536.55	0.21963
1537.52	0.10796	1537.52	0.28986
1538.48	0.18398	1538.48	0.47324
1539.45	0.40143	1539.45	0.72073
1540.41	0.54878	1540.41	0.86426
1541.38	0.5071	1541.38	0.81218
1542.34	0.3672	1542.34	0.6848
1543.3	0.25803	1543.3	0.66507
1544.27	0.1814	1544.27	0.74645
1545.23	0.18477	1545.23	0.81657
1546.2	0.361	1546.2	0.89163
1547.16	0.41228	1547.16	0.91914
1548.12	0.1863	1548.12	0.82425
1549.09	0.01213	1549.09	0.77306
1550.05	0.02109	1550.05	0.82807
1551.02	0.12308	1551.02	0.94926
1551.98	0.26805	1551.98	1.1276
1552.95	0.41063	1552.95	1.32905
1553.91	0.47679	1553.91	1.49354
1554.88	0.44315	1554.88	1.59729
1555.84	0.38216	1555.84	1.66962
1556.8	0.36991	1556.8	1.73636
1557.77	0.41264	1557.77	1.8069
1558.73	0.55214	1558.73	1.94714
1559.7	0.8765	1559.7	2.22816
1560.66	0.99575	1560.66	2.33885
1561.62	0.72614	1561.62	2.07081
1562.59	0.54877	1562.59	1.96336
1563.55	0.66009	1563.55	2.22707
1564.52	0.83238	1564.52	2.6243
1565.48	0.88036	1565.48	2.99452
1566.44	0.83267	1566.44	3.32255
1567.41	0.77849	1567.41	3.59236
1568.37	0.75066	1568.37	3.8253
1569.34	0.75673	1569.34	4.15759
1570.3	0.80542	1570.3	4.6956
1571.27	0.87115	1571.27	5.37882
1572.23	0.89521	1572.23	6.09011
1573.19	0.8768	1573.19	6.82842
1574.16	0.94883	1574.16	7.66156
1575.12	1.17794	1575.12	8.54835
1576.09	1.33777	1576.09	9.57402
1577.05	1.32812	1577.05	10.7883
1578.02	1.30439	1578.02	12.1081
1578.98	1.40751	1578.98	13.4954
1579.94	1.54886	1579.94	14.9775
1580.91	1.54659	1580.91	16.6055
1581.87	1.40462	1581.87	18.3662
1582.84	1.31551	1582.84	20.2201
1583.8	1.3786	1583.8	22.1432
1584.77	1.47918	1584.77	24.0914
1585.73	1.48137	1585.73	26.0985
1586.69	1.41941	1586.69	28.0459
1587.66	1.42171	1587.66	29.5917
1588.62	1.48696	1588.62	30.8003
1589.59	1.55179	1589.59	30.9038
1590.55	1.58704	1590.55	29.5259
1591.52	1.65003	1591.52	27.421
1592.48	1.79393	1592.48	24.6093
1593.44	1.96356	1593.44	21.5564
1594.41	2.11214	1594.41	18.692
1595.37	2.22253	1595.37	16.0806
1596.34	2.24607	1596.34	13.8558
1597.3	2.16987	1597.3	12.0601
1598.27	2.07827	1598.27	10.4761
1599.23	2.01564	1599.23	8.93181
1600.19	1.99334	1600.19	7.5558
1601.16	2.07709	1601.16	6.65631
1602.12	2.21939	1602.12	6.12544
1603.09	2.21618	1603.09	5.53545
1604.05	2.03804	1604.05	4.85065
1605.02	1.83336	1605.02	4.21462
1605.98	1.58927	1605.98	3.63666
1606.94	1.41114	1606.94	3.17684
1607.91	1.45015	1607.91	2.92763
1608.87	1.60359	1608.87	2.82737
1609.84	1.65066	1609.84	2.77841
1610.8	1.57274	1610.8	2.75851
1611.76	1.47709	1611.76	2.67593
1612.73	1.39819	1612.73	2.47709
1613.69	1.33107	1613.69	2.25349
1614.66	1.2764	1614.66	2.06702
1615.62	1.23454	1615.62	1.94062
1616.59	1.20187	1616.59	1.90687
1617.55	1.17602	1617.55	1.95596
1618.51	1.15453	1618.51	2.05666
1619.48	1.14345	1619.48	2.22131
1620.44	1.11358	1620.44	2.36949
1621.41	1.03039	1621.41	2.46001
1622.37	0.93462	1622.37	2.50615
1623.34	0.87521	1623.34	2.51628
1624.3	0.84854	1624.3	2.49406
1625.26	0.84913	1625.26	2.46686
1626.23	0.87868	1626.23	2.443
1627.19	0.8666	1627.19	2.33229
1628.16	0.75851	1628.16	2.04224
1629.12	0.63304	1629.12	1.74051
1630.09	0.58041	1630.09	1.63047
1631.05	0.57317	1631.05	1.63977
1632.01	0.58102	1632.01	1.66922
1632.98	0.5971	1632.98	1.70553
1633.94	0.52688	1633.94	1.59555
1634.91	0.29509	1634.91	1.20332
1635.87	0.07127	1635.87	0.84813
1636.83	-0.0356	1636.83	0.85611
1637.8	-0.03853	1637.8	1.01468
1638.76	0.09868	1638.76	0.92435
1639.73	0.33564	1639.73	0.61779
1640.69	0.4106	1640.69	0.41646
1641.66	0.23439	1641.66	0.4054
1642.62	0.11441	1642.62	0.46776
1643.58	0.2988	1643.58	0.58003
1644.55	0.53222	1644.55	0.66885
1645.51	0.41228	1645.51	0.57676
1646.48	0.10029	1646.48	0.39635
1647.44	-0.03458	1647.44	0.36912
1648.4	0.04267	1648.4	0.52142
1649.37	0.13754	1649.37	0.60894
1650.33	0.17206	1650.33	0.48625
1651.3	0.20125	1651.3	0.34027
1652.26	0.31295	1652.26	0.36247
1653.23	0.4337	1653.23	0.4611
1654.19	0.39508	1654.19	0.44393
1655.15	0.20971	1655.15	0.31785
1656.12	0.05119	1656.12	0.24254
1657.08	-0.03276	1657.08	0.27189
1658.05	-0.06353	1658.05	0.30537
1659.01	-0.03933	1659.01	0.28062
1659.98	0.01024	1659.98	0.21714
1660.94	0.05919	1660.94	0.1107
1661.9	0.09509	1661.9	-0.01339
1662.87	0.06163	1662.87	-0.05331
1663.83	-0.05744	1663.83	0.01466
1664.8	-0.1347	1664.8	0.05364
1665.76	-0.07954	1665.76	-0.03186
1666.73	-0.00697	1666.73	-0.1212
1667.69	-0.02923	1667.69	-0.09711
1668.65	-0.09805	1668.65	-0.01486
1669.62	-0.12621	1669.62	0.02397
1670.58	-0.10618	1670.58	0.01586
1671.55	-0.04299	1671.55	0.00151
1672.51	0.06973	1672.51	-0.00739
1673.47	0.15497	1673.47	-0.00571
1674.44	0.14755	1674.44	0.01507
1675.4	0.08992	1675.4	0.04181
1676.37	0.05692	1676.37	0.05384
1677.33	0.03907	1677.33	0.0509
1678.3	-0.02483	1678.3	0.03105
1679.26	-0.16877	1679.26	-0.00843
1680.22	-0.21754	1680.22	-0.04612
1681.19	-0.00565	1681.19	-0.10418
1682.15	0.20474	1682.15	-0.12634
1683.12	0.21385	1683.12	-0.01912
1684.08	0.09228	1684.08	0.1228
1685.05	-0.10995	1685.05	0.11648
1686.01	-0.33381	1686.01	-0.01585
1686.97	-0.34226	1686.97	-0.08528
1687.94	-0.05052	1687.94	-0.02705
1688.9	0.2573	1688.9	0.07048
1689.87	0.37331	1689.87	0.15632
1690.83	0.33558	1690.83	0.19575
1691.8	0.16735	1691.8	0.08247
1692.76	-0.11523	1692.76	-0.16377
1693.72	-0.24638	1693.72	-0.21061
1694.69	-0.18743	1694.69	0.0192
1695.65	-0.09879	1695.65	0.20684
1696.62	0.02869	1696.62	0.30428
1697.58	0.12476	1697.58	0.31747
1698.55	0.16893	1698.55	0.20123
1699.51	0.14399	1699.51	0.03731
1700.47	-0.0576	1700.47	-0.08952
1701.44	-0.34113	1701.44	-0.16553
1702.4	-0.38314	1702.4	-0.18342
1703.37	-0.10226	1703.37	-0.14478
1704.33	0.18732	1704.33	-0.08429
1705.3	0.24596	1705.3	-0.02656
1706.26	0.17314	1706.26	0.02501
1707.22	0.14804	1707.22	0.06855
1708.19	0.16722	1708.19	0.10302
1709.15	0.1201	1709.15	0.09504
1710.12	-0.06794	1710.12	0.01605
1711.08	-0.15345	1711.08	-0.04014
1712.05	-0.03458	1712.05	-0.0611
1713.01	0.06916	1713.01	-0.07001
1713.97	0.05865	1713.97	-0.10302
1714.94	0.00344	1714.94	-0.10497
1715.9	-0.0548	1715.9	0.02001
1716.87	-0.09167	1716.87	0.20437
1717.83	-0.05866	1717.83	0.29801
1718.79	0.03744	1718.79	0.27161
1719.76	0.10594	1719.76	0.21054
1720.72	0.08565	1720.72	0.17309
1721.69	0.02767	1721.69	0.14767
1722.65	0.01461	1722.65	0.11742
1723.62	0.03845	1723.62	0.08275
1724.58	0.01618	1724.58	0.04175
1725.54	-0.10686	1725.54	-0.00806
1726.51	-0.14434	1726.51	-0.05979
1727.47	0.01032	1727.47	-0.15287
1728.44	0.10011	1728.44	-0.19432
1729.4	0.00262	1729.4	-0.12003
1730.37	-0.10628	1730.37	-0.03134
1731.33	-0.0846	1731.33	-0.00227
1732.29	-0.00697	1732.29	-0.00322
1733.26	-0.00437	1733.26	0.04776
1734.22	-0.08001	1734.22	0.12841
1735.19	-0.14506	1735.19	0.0908
1736.15	-0.15331	1736.15	-0.12811
1737.12	-0.13508	1737.12	-0.34233
1738.08	-0.12582	1738.08	-0.32342
1739.04	-0.12006	1739.04	-0.14284
1740.01	-0.08816	1740.01	-0.04776
1740.97	-0.02049	1740.97	-0.04774
1741.94	-0.013	1741.94	-0.04023
1742.9	-0.10433	1742.9	-0.00503
1743.86	-0.1742	1743.86	-0.00178
1744.83	-0.20913	1744.83	-0.12202
1745.79	-0.19214	1745.79	-0.19088
1746.76	-0.06408	1746.76	-0.04172
1747.72	0.08294	1747.72	0.1431
1748.68	0.15226	1748.68	0.11889
1749.65	0.14884	1749.65	-0.04799
1750.61	0.1127	1750.61	-0.08822
1751.58	0.05834	1751.58	0.07229
1752.54	9.00879e-05	1752.54	0.18708
1753.51	-0.06875	1753.51	0.03429
1754.47	-0.10421	1754.47	-0.19341
1755.43	0.00671	1755.43	-0.17115
1756.4	0.21003	1756.4	0.033
1757.36	0.28044	1757.36	0.14898
1758.33	0.20313	1758.33	0.16065
1759.29	0.05083	1759.29	0.0804
1760.26	-0.19568	1760.26	-0.12803
1761.22	-0.37642	1761.22	-0.28163
1762.18	-0.37378	1762.18	-0.23226
1763.15	-0.27882	1763.15	-0.11463
1764.11	-0.17617	1764.11	-0.09688
1765.08	-0.0786	1765.08	-0.14466
1766.04	-0.01759	1766.04	-0.17962
1767.01	0.00505	1767.01	-0.1952
1767.97	-0.00782	1767.97	-0.18939
1768.93	-0.08503	1768.93	-0.13498
1769.9	-0.14856	1769.9	-0.10522
1770.86	-0.13729	1770.86	-0.18271
1771.83	-0.094	1771.83	-0.28174
1772.79	-0.05127	1772.79	-0.30731
1773.76	-0.02566	1773.76	-0.26036
1774.72	-0.05901	1774.72	-0.12004
1775.68	-0.1529	1775.68	0.08985
1776.65	-0.26939	1776.65	0.17124
1777.61	-0.39352	1777.61	0.01839
1778.58	-0.46173	1778.58	-0.17299
1779.54	-0.39782	1779.54	-0.18611
1780.51	-0.23878	1780.51	-0.08762
1781.47	-0.08142	1781.47	-0.08372
1782.43	0.08476	1782.43	-0.20004
1783.4	0.16584	1783.4	-0.21952
1784.36	0.15002	1784.36	-0.03068
1785.33	0.07587	1785.33	0.06645
1786.29	-0.11801	1786.29	-0.00519
1787.26	-0.28821	1787.26	-0.11684
1788.22	-0.39009	1788.22	-0.26045
1789.18	-0.41063	1789.18	-0.36739
1790.15	-0.27921	1790.15	-0.33656
1791.11	-0.07892	1791.11	-0.22356
1792.08	0.00856	1792.08	-0.16483
1793.04	-0.04943	1793.04	-0.19025
1794	-0.11692	1794	-0.21459
1794.97	-0.10034	1794.97	-0.17972
1795.93	-0.05564	1795.93	-0.13194
1796.9	-0.07223	1796.9	-0.14383
1797.86	-0.13519	1797.86	-0.20466
1798.83	-0.14315	1798.83	-0.2531
1799.79	-0.07586	1799.79	-0.2917
1800.75	-0.06	1800.75	-0.30182
1801.72	-0.14464	1801.72	-0.27738
1802.68	-0.19924	1802.68	-0.23769
1803.65	-0.15736	1803.65	-0.17555
1804.61	-0.10298	1804.61	-0.11304
1805.58	-0.08193	1805.58	-0.04149
1806.54	-0.07141	1806.54	0.01272
1807.5	-0.02844	1807.5	0.00051062
1808.47	0.02912	1808.47	-0.06076
1809.43	0.02433	1809.43	-0.10111
1810.4	-0.06357	1810.4	-0.10004
1811.36	-0.13177	1811.36	-0.10119
1812.33	-0.09546	1812.33	-0.13942
1813.29	-0.03362	1813.29	-0.18448
1814.25	-0.07142	1814.25	-0.22438
1815.22	-0.14683	1815.22	-0.23539
1816.18	-0.06463	1816.18	-0.11207
1817.15	0.15037	1817.15	0.1184
1818.11	0.2018	1818.11	0.19206
1819.07	0.00871	1819.07	0.03684
1820.04	-0.13104	1820.04	-0.08599
1821	-0.03489	1821	-0.01382
1821.97	0.14253	1821.97	0.10461
1822.93	0.23537	1822.93	0.08216
1823.9	0.25179	1823.9	-0.03285
1824.86	0.19369	1824.86	-0.06456
1825.82	0.043	1825.82	-0.00645
1826.79	0.01891	1826.79	0.06668
1827.75	0.29825	1827.75	0.20264
1828.72	0.44318	1828.72	0.27553
1829.68	0.25329	1829.68	0.23288
1830.64	0.02166	1830.64	0.1436
1831.61	-0.11456	1831.61	-0.00896
1832.57	-0.16468	1832.57	-0.13931
1833.54	-0.09706	1833.54	-0.10854
1834.5	0.01798	1834.5	0.01633
1835.47	0.00848	1835.47	0.03038
1836.43	-0.14401	1836.43	-0.09691
1837.39	-0.25637	1837.39	-0.16946
1838.36	-0.20455	1838.36	-0.05484
1839.32	-0.07047	1839.32	0.11428
1840.29	0.03804	1840.29	0.13899
1841.25	0.10965	1841.25	0.05062
1842.22	0.07162	1842.22	0.01262
1843.18	-0.10271	1843.18	0.03053
1844.14	-0.19574	1844.14	0.06772
1845.11	-0.16101	1845.11	0.15212
1846.07	-0.13997	1846.07	0.18685
1847.04	-0.23195	1847.04	0.10817
1848	-0.2641	1848	0.01925
1848.97	-0.03192	1848.97	-0.02981
1849.93	0.21933	1849.93	-0.05495
1850.89	0.16769	1850.89	-0.07745
1851.86	-0.06747	1851.86	-0.08631
1852.82	-0.11591	1852.82	-0.04345
1853.79	0.08536	1853.79	0.05628
1854.75	0.24062	1854.75	0.14894
1855.71	0.20595	1855.71	0.21198
1856.68	0.10213	1856.68	0.24275
1857.64	-0.01829	1857.64	0.23236
1858.61	-0.1141	1858.61	0.19777
1859.57	-0.10526	1859.57	0.1543
1860.54	-0.03068	1860.54	0.10475
1861.5	0.002	1861.5	0.03756
1862.46	-0.02099	1862.46	-0.03745
1863.43	-0.06307	1863.43	-0.03325
1864.39	-0.10802	1864.39	0.08579
1865.36	-0.11993	1865.36	0.1848
1866.32	-0.06189	1866.32	0.13201
1867.29	0.02822	1867.29	0.04537
1868.25	0.07884	1868.25	0.19295
1869.21	0.08954	1869.21	0.56032
1870.18	0.03589	1870.18	0.63733
1871.14	-0.18159	1871.14	0.16796
1872.11	-0.2528	1872.11	-0.05231
1873.07	-0.03806	1873.07	0.18758
1874.04	0.11615	1874.04	0.36215
1875	0.10306	1875	0.3365
1875.96	0.04501	1875.96	0.24084
1876.93	-0.0181	1876.93	0.11768
1877.89	-0.05603	1877.89	0.00138
1878.86	-0.01417	1878.86	-0.0957
1879.82	0.07448	1879.82	-0.15487
1880.79	0.12104	1880.79	-0.11724
1881.75	0.09519	1881.75	0.02201
1882.71	0.00357	1882.71	0.13185
1883.68	-0.17845	1883.68	0.11079
1884.64	-0.32429	1884.64	0.06184
1885.61	-0.21248	1885.61	0.13079
1886.57	0.03607	1886.57	0.2644
1887.54	0.10169	1887.54	0.34997
1888.5	0.01052	1888.5	0.37974
1889.46	-0.03429	1889.46	0.29357
1890.43	-1.8158e-05	1890.43	0.08321
1891.39	0.05545	1891.39	-0.05108
1892.36	0.11657	1892.36	-0.01448
1893.32	0.13885	1893.32	0.05745
1894.29	0.07107	1894.29	0.0564
1895.25	-0.0361	1895.25	0.00206
1896.21	-0.09051	1896.21	-0.091
1897.18	-0.09341	1897.18	-0.21562
1898.14	-0.06417	1898.14	-0.20549
1899.11	0.00844	1899.11	0.04122
1900.07	0.08421	1900.07	0.16309
1901.03	0.20709	1901.03	0.05019
1902	0.26888	1902	-0.04718
1902.96	0.19267	1902.96	-0.07027
1903.93	0.09781	1903.93	-0.04748
1904.89	0.0503	1904.89	0.05882
1905.86	0.04059	1905.86	0.15869
1906.82	0.05807	1906.82	0.09519
1907.78	0.09259	1907.78	-0.06169
1908.75	0.14159	1908.75	-0.06829
1909.71	0.19534	1909.71	0.11665
1910.68	0.20267	1910.68	0.22484
1911.64	0.12091	1911.64	0.06124
1912.61	0.03643	1912.61	-0.14595
1913.57	0.09016	1913.57	-0.04722
1914.53	0.21376	1914.53	0.21005
1915.5	0.22708	1915.5	0.20804
1916.46	0.14275	1916.46	-0.00482
1917.43	0.01553	1917.43	-0.11468
1918.39	-0.14829	1918.39	-0.08486
1919.36	-0.22062	1919.36	-0.06131
1920.32	-0.15123	1920.32	-0.09617
1921.28	-0.01886	1921.28	-0.12068
1922.25	0.14733	1922.25	-0.08152
1923.21	0.28456	1923.21	-0.01274
1924.18	0.29138	1924.18	0.05204
1925.14	0.18663	1925.14	0.09695
1926.1	0.07291	1926.1	0.01842
1927.07	-0.05763	1927.07	-0.2606
1928.03	-0.16391	1928.03	-0.36102
1929	-0.29168	1929	-0.13495
1929.96	-0.32576	1929.96	0.03705
1930.93	-0.15413	1930.93	0.08332
1931.89	-0.000976807	1931.89	0.07811
1932.85	-0.02197	1932.85	-0.00184
1933.82	-0.07396	1933.82	-0.06206
1934.78	0.00644	1934.78	0.01678
1935.75	0.1575	1935.75	0.16869
1936.71	0.25115	1936.71	0.28236
1937.67	0.26018	1937.67	0.32178
1938.64	0.20925	1938.64	0.2589
1939.6	0.10949	1939.6	0.07988
1940.57	-0.00325	1940.57	-0.10253
1941.53	-0.11873	1941.53	-0.19317
1942.5	-0.19587	1942.5	-0.21547
1943.46	-0.14394	1943.46	-0.19559
1944.42	-0.01176	1944.42	-0.13967
1945.39	0.08595	1945.39	-0.03437
1946.35	0.13854	1946.35	0.10015
1947.32	0.12223	1947.32	0.13684
1948.28	0.03589	1948.28	0.05221
1949.25	-0.02262	1949.25	-0.02442
1950.21	-0.00284	1950.21	-0.02958
1951.17	0.03115	1951.17	-0.01657
1952.14	0.01137	1952.14	-0.03917
1953.1	-0.02638	1953.1	-0.07651
1954.07	0.00593	1954.07	-0.08725
1955.03	0.10782	1955.03	-0.07124
1955.99	0.16295	1955.99	0.03293
1956.96	0.15542	1956.96	0.35656
1957.92	0.13417	1957.92	0.47265
1958.89	0.05637	1958.89	0.18027
1959.85	0.03027	1959.85	-0.02938
1960.82	0.17483	1960.82	0.00332
1961.78	0.26516	1961.78	0.0753
1962.74	0.10494	1962.74	0.0903
1963.71	-0.11847	1963.71	0.07411
1964.67	-0.20028	1964.67	0.05003
1965.64	-0.16585	1965.64	0.02524
1966.6	-0.11435	1966.6	0.01831
1967.57	-0.06824	1967.57	0.02924
1968.53	-0.04119	1968.53	0.00347
1969.49	-0.0439	1969.49	-0.10672
1970.46	-0.05211	1970.46	-0.18747
1971.42	-0.06215	1971.42	-0.15177
1972.39	-0.05707	1972.39	-0.06146
1973.35	-0.00885	1973.35	0.05865
1974.32	0.05897	1974.32	0.16756
1975.28	0.11547	1975.28	0.20858
1976.24	0.1546	1976.24	0.18068
1977.21	0.16897	1977.21	0.06192
1978.17	0.16238	1978.17	-0.11537
1979.14	0.16242	1979.14	-0.17816
1980.1	0.18248	1980.1	-0.04052
1981.07	0.19108	1981.07	0.13884
1982.03	0.15163	1982.03	0.19176
1982.99	0.09485	1982.99	0.147
1983.96	0.10635	1983.96	0.03941
1984.92	0.17672	1984.92	-0.11915
1985.89	0.14893	1985.89	-0.09395
1986.85	0.01122	1986.85	0.14408
1987.82	-0.11048	1987.82	0.24811
1988.78	-0.21555	1988.78	0.1336
1989.74	-0.23151	1989.74	0.07205
1990.71	-0.08965	1990.71	0.20336
1991.67	0.05133	1991.67	0.3112
1992.64	0.06891	1992.64	0.20674
1993.6	0.02248	1993.6	0.01984
1994.57	-0.01809	1994.57	-0.07356
1995.53	-0.04498	1995.53	-0.07674
1996.49	6.79321e-05	1996.49	0.01392
1997.46	0.14407	1997.46	0.23968
1998.42	0.21841	1998.42	0.34135
1999.39	0.14868	1999.39	0.23415
2000.35	0.11178	2000.35	0.11677
2001.31	0.20119	2001.31	-0.03666
2002.28	0.25382	2002.28	-0.11624
2003.24	0.15551	2003.24	-0.00146
2004.21	0.01636	2004.21	0.148
2005.17	-0.08401	2005.17	0.17569
2006.14	-0.13753	2006.14	0.1373
2007.1	-0.14415	2007.1	0.16042
2008.06	-0.11027	2008.06	0.23699
2009.03	-0.04301	2009.03	0.23967
2009.99	0.05398	2009.99	0.12419
2010.96	0.12611	2010.96	0.03155
2011.92	0.11587	2011.92	0.06393
2012.88	0.10953	2012.88	0.14473
2013.85	0.25494	2013.85	0.23827
2014.81	0.41012	2014.81	0.29742
2015.78	0.31178	2015.78	0.21503
2016.74	0.07164	2016.74	0.05633
2017.71	-0.02174	2017.71	-0.03313
2018.67	0.03455	2018.67	-0.03622
2019.63	0.05834	2019.63	0.02199
2020.6	-0.00542	2020.6	0.12166
2021.56	-0.07265	2021.56	0.20641
2022.53	-0.08719	2022.53	0.23963
2023.49	-0.055	2023.49	0.24061
2024.46	0.0246	2024.46	0.23154
2025.42	0.11934	2025.42	0.21737
2026.38	0.11368	2026.38	0.21661
2027.35	0.01028	2027.35	0.22791
2028.31	-0.01033	2028.31	0.20583
2029.28	0.06452	2029.28	0.14516
2030.24	0.0994	2030.24	0.10814
2031.21	0.07063	2031.21	0.11353
2032.17	0.00762	2032.17	0.10068
2033.13	-0.10172	2033.13	0.02371
2034.1	-0.17584	2034.1	-0.02104
2035.06	-0.13036	2035.06	0.0711
2036.03	-0.03698	2036.03	0.20469
2036.99	-0.01255	2036.99	0.21896
2037.95	-0.04842	2037.95	0.13074
2038.92	-0.08973	2038.92	0.05096
2039.88	-0.15192	2039.88	-0.0307
2040.85	-0.16311	2040.85	-0.06814
2041.81	-0.06191	2041.81	-0.00338
2042.78	-0.00701	2042.78	0.01596
2043.74	-0.05318	2043.74	-0.11441
2044.7	-0.09977	2044.7	-0.18031
2045.67	-0.12547	2045.67	-0.02367
2046.63	-0.11866	2046.63	0.15491
2047.6	-0.03846	2047.6	0.20119
2048.56	0.0606	2048.56	0.16695
2049.53	0.0991	2049.53	0.1294
2050.49	0.07754	2050.49	0.09636
2051.45	0.02295	2051.45	0.05267
2052.42	-0.06322	2052.42	-0.00699
2053.38	-0.10155	2053.38	-0.03404
2054.35	-0.0172	2054.35	0.00825
2055.31	0.05388	2055.31	0.06244
2056.28	0.00944	2056.28	0.09156
2057.24	-0.04522	2057.24	0.12645
2058.2	-0.00585	2058.2	0.24512
2059.17	0.06178	2059.17	0.34134
2060.13	0.06472	2060.13	0.2158
2061.1	0.02365	2061.1	-0.01361
2062.06	0.000737946	2062.06	-0.04535
2063.03	0.00714	2063.03	0.11866
2063.99	0.01762	2063.99	0.17576
2064.95	0.0209	2064.95	0.00344
2065.92	0.02974	2065.92	-0.17387
2066.88	0.06115	2066.88	-0.17405
2067.85	0.08215	2067.85	-0.09519
2068.81	0.02676	2068.81	-0.05996
2069.78	-0.05649	2069.78	-0.04321
2070.74	-0.06922	2070.74	0.01567
2071.7	-0.02787	2071.7	0.09712
2072.67	0.02864	2072.67	0.14673
2073.63	0.08542	2073.63	0.15609
2074.6	0.10408	2074.6	0.11426
2075.56	0.07744	2075.56	0.02756
2076.53	0.03753	2076.53	-0.03331
2077.49	0.00362	2077.49	-0.02859
2078.45	-0.01126	2078.45	-0.00158
2079.42	0.00627	2079.42	0.00144
2080.38	0.05926	2080.38	-0.0102
2081.35	0.17863	2081.35	-0.01581
2082.31	0.34197	2082.31	-0.01595
2083.27	0.33137	2083.27	-0.01937
2084.24	0.14285	2084.24	-0.02637
2085.2	0.01075	2085.2	-0.04338
2086.17	-0.03889	2086.17	-0.07486
2087.13	-0.06491	2087.13	-0.085
2088.09	-0.07911	2088.09	-0.06093
2089.06	-0.09979	2089.06	-0.01888
2090.02	-0.14231	2090.02	0.03896
2090.99	-0.18232	2090.99	0.08768
2091.95	-0.19634	2091.95	0.09893
2092.92	-0.18057	2092.92	0.0748
2093.88	-0.12128	2093.88	0.01147
2094.84	-0.01831	2094.84	-0.09192
2095.81	0.08604	2095.81	-0.06406
2096.77	0.22774	2096.77	0.1898
2097.74	0.25783	2097.74	0.29727
2098.7	0.08686	2098.7	0.18317
2099.67	-0.01112	2099.67	0.05932
2100.63	0.06863	2100.63	-0.06234
2101.59	0.16973	2101.59	-0.12675
2102.56	0.22271	2102.56	-0.0523
2103.52	0.24761	2103.52	0.03699
2104.49	0.2925	2104.49	-0.00389
2105.45	0.31448	2105.45	-0.1144
2106.42	0.17197	2106.42	-0.14619
2107.38	-0.12449	2107.38	-0.10359
2108.34	-0.26297	2108.34	-0.12381
2109.31	-0.16496	2109.31	-0.29446
2110.27	-0.08564	2110.27	-0.31288
2111.24	-0.0455	2111.24	0.04701
2112.2	-0.02268	2112.2	0.25821
2113.17	-0.00543	2113.17	0.06957
2114.13	-0.01327	2114.13	-0.13874
2115.09	-0.09126	2115.09	-0.17538
2116.06	-0.16636	2116.06	-0.14021
2117.02	-0.1794	2117.02	-0.12413
2117.99	-0.13754	2117.99	-0.11384
2118.95	-0.03492	2118.95	-0.07337
2119.91	0.1063	2119.91	-0.00329
2120.88	0.18841	2120.88	0.08762
2121.84	0.18872	2121.84	0.21106
2122.81	0.14757	2122.81	0.26488
2123.77	0.00183	2123.77	0.13385
2124.74	-0.07229	2124.74	0.04441
2125.7	0.06643	2125.7	0.14372
2126.66	0.21676	2126.66	0.24778
2127.63	0.25618	2127.63	0.26906
2128.59	0.23244	2128.59	0.20459
2129.56	0.17896	2129.56	-0.05752
2130.52	0.11611	2130.52	-0.33915
2131.49	0.04547	2131.49	-0.30828
2132.45	-0.01209	2132.45	-0.01222
2133.41	0.01826	2133.41	0.23642
2134.38	0.15205	2134.38	0.34206
2135.34	0.24616	2135.34	0.33406
2136.31	0.22808	2136.31	0.1764
2137.27	0.15168	2137.27	0.03609
2138.24	-0.02148	2138.24	0.04915
2139.2	-0.15408	2139.2	0.09983
2140.16	-0.08126	2140.16	0.0769
2141.13	0.06208	2141.13	0.04326
2142.09	0.13453	2142.09	0.1102
2143.06	0.13717	2143.06	0.21239
2144.02	0.05695	2144.02	0.19485
2144.99	-0.0511	2144.99	0.08577
2145.95	-0.01696	2145.95	0.05717
2146.91	0.18162	2146.91	0.15092
2147.88	0.30947	2147.88	0.24472
2148.84	0.22359	2148.84	0.27391
2149.81	0.09583	2149.81	0.24063
2150.77	0.09093	2150.77	0.09998
2151.74	0.1173	2151.74	-0.05098
2152.7	0.06908	2152.7	-0.11224
2153.66	-0.01166	2153.66	-0.10505
2154.63	-0.07487	2154.63	-0.02909
2155.59	-0.11705	2155.59	0.07277
2156.56	-0.15386	2156.56	0.12448
2157.52	-0.17082	2157.52	0.12707
2158.49	-0.0992	2158.49	0.11654
2159.45	0.0555	2159.45	0.10847
2160.41	0.16855	2160.41	0.12114
2161.38	0.17144	2161.38	0.16282
2162.34	0.12776	2162.34	0.17493
2163.31	0.08276	2163.31	0.08674
2164.27	0.05329	2164.27	-0.02189
2165.23	0.06753	2165.23	-0.03916
2166.2	0.10945	2166.2	-0.00297
2167.16	0.17047	2167.16	0.04606
2168.13	0.2281	2168.13	0.08356
2169.09	0.23807	2169.09	0.03214
2170.05	0.19586	2170.05	-0.07703
2171.02	0.07558	2171.02	-0.1105
2171.98	-0.09439	2171.98	-0.05152
2172.95	-0.15861	2172.95	0.00243
2173.91	-0.05408	2173.91	0.00484
2174.88	0.07517	2174.88	-0.00691
2175.84	0.11166	2175.84	-0.00363
2176.8	0.09072	2176.8	0.01653
2177.77	0.03783	2177.77	0.07321
2178.73	-0.02126	2178.73	0.13747
2179.7	-0.01457	2179.7	0.13846
2180.66	0.02144	2180.66	0.10146
2181.63	-0.02443	2181.63	0.08938
2182.59	-0.12558	2182.59	0.1025
2183.55	-0.15273	2183.55	0.1373
2184.52	-0.10069	2184.52	0.1765
2185.48	-0.08628	2185.48	0.12613
2186.45	-0.14384	2186.45	-0.0257
2187.41	-0.16266	2187.41	-0.08248
2188.38	-0.06612	2188.38	0.09194
2189.34	0.04596	2189.34	0.27505
2190.3	0.05541	2190.3	0.18392
2191.27	0.00459	2191.27	-0.02778
2192.23	-0.04505	2192.23	-0.07723
2193.2	-0.08285	2193.2	-0.01284
2194.16	-0.07255	2194.16	0.07912
2195.12	-0.02671	2195.12	0.16294
2196.09	0.01963	2196.09	0.09776
2197.05	0.0559	2197.05	-0.08282
2198.02	0.05898	2198.02	-0.136
2198.98	0.028	2198.98	-0.01851
2199.95	-0.00334	2199.95	0.06027
2200.91	-0.01664	2200.91	-0.00484
2201.88	-0.01398	2201.88	-0.08676
2202.84	0.00507	2202.84	-0.06715
2203.8	0.02518	2203.8	-0.000425659
2204.77	0.01478	2204.77	0.03933
2205.73	-0.00854	2205.73	0.05346
2206.7	-0.00484	2206.7	0.0332
2207.66	0.02159	2207.66	-0.00462
2208.62	0.08627	2208.62	-0.00921
2209.59	0.16062	2209.59	0.01611
2210.55	0.11105	2210.55	0.04511
2211.52	-0.05091	2211.52	0.06836
2212.48	-0.13353	2212.48	0.0788
2213.45	-0.07439	2213.45	0.07236
2214.41	0.01254	2214.41	0.03383
2215.37	0.05075	2215.37	-0.04618
2216.34	0.04676	2216.34	-0.1152
2217.3	-0.01071	2217.3	-0.11793
2218.27	-0.06591	2218.27	-0.06518
2219.23	0.00943	2219.23	0.06798
2220.2	0.14286	2220.2	0.21802
2221.16	0.16774	2221.16	0.234
2222.12	0.11489	2222.12	0.15149
2223.09	0.06041	2223.09	0.04919
2224.05	0.03029	2224.05	-0.04015
2225.02	0.0942	2225.02	-0.04522
2225.98	0.23683	2225.98	0.03487
2226.95	0.30557	2226.95	0.13142
2227.91	0.23569	2227.91	0.20483
2228.87	0.12528	2228.87	0.20633
2229.84	0.04654	2229.84	0.08692
2230.8	-0.01087	2230.8	-0.04561
2231.77	-0.06246	2231.77	-0.05407
2232.73	-0.09926	2232.73	0.00946
2233.7	-0.09838	2233.7	0.08607
2234.66	-0.07823	2234.66	0.15615
2235.62	-0.0902	2235.62	0.187
2236.59	-0.10635	2236.59	0.17686
2237.55	-0.0388	2237.55	0.0918
2238.52	0.09569	2238.52	-0.02539
2239.48	0.23253	2239.48	0.00536
2240.44	0.32588	2240.44	0.1825
2241.41	0.25491	2241.41	0.20197
2242.37	-0.03204	2242.37	-0.0812
2243.34	-0.28282	2243.34	-0.34556
2244.3	-0.28368	2244.3	-0.3151
2245.27	-0.16639	2245.27	-0.17125
2246.23	0.000575501	2246.23	-0.03658
2247.19	0.13357	2247.19	0.0267
2248.16	0.06921	2248.16	-0.14479
2249.12	-0.05773	2249.12	-0.37905
2250.09	-0.0027	2250.09	-0.38971
2251.05	0.14707	2251.05	-0.25279
2252.01	0.15381	2252.01	-0.1663
2252.98	0.03574	2252.98	-0.14769
2253.94	-0.01836	2253.94	-0.11501
2254.91	0.04246	2254.91	-0.04915
2255.87	0.13762	2255.87	-0.00551
2256.84	0.23617	2256.84	-0.01424
2257.8	0.27704	2257.8	-0.02181
2258.76	0.14992	2258.76	0.03186
2259.73	0.03175	2259.73	0.07418
2260.69	0.08952	2260.69	0.02453
2261.66	0.18639	2261.66	-0.03831
2262.62	0.20343	2262.62	-0.03048
2263.59	0.17624	2263.59	0.00277
2264.55	0.15119	2264.55	0.0013
2265.51	0.1277	2265.51	-0.02524
2266.48	0.0752	2266.48	-0.0589
2267.44	0.01195	2267.44	-0.08421
2268.41	0.02046	2268.41	-0.05766
2269.37	0.11625	2269.37	0.02676
2270.34	0.17443	2270.34	0.06906
2271.3	0.12887	2271.3	0.00707
2272.26	0.09204	2272.26	-0.03238
2273.23	0.14283	2273.23	0.041
2274.19	0.17453	2274.19	0.10416
2275.16	0.09182	2275.16	0.06897
2276.12	0.01586	2276.12	0.02633
2277.09	0.07714	2277.09	0.06619
2278.05	0.15345	2278.05	0.11459
2279.01	0.08751	2279.01	0.06488
2279.98	-0.05001	2279.98	-0.02386
2280.94	-0.13336	2280.94	-0.02152
2281.91	-0.14803	2281.91	0.05764
2282.87	-0.0793	2282.87	0.07965
2283.84	0.09591	2283.84	0.01354
2284.8	0.18125	2284.8	-0.03245
2285.76	0.06309	2285.76	-0.02399
2286.73	-0.00965	2286.73	-0.01622
2287.69	0.02274	2287.69	0.00421
2288.66	0.07141	2288.66	-0.0035
2289.62	0.13397	2289.62	-0.10558
2290.58	0.17316	2290.58	-0.18181
2291.55	0.16435	2291.55	-0.12385
2292.51	0.12553	2292.51	-0.04211
2293.48	0.05846	2293.48	-0.06477
2294.44	-0.01605	2294.44	-0.12936
2295.41	-0.06021	2295.41	-0.0999
2296.37	-0.07476	2296.37	0.00653
2297.33	-0.06296	2297.33	0.02725
2298.3	-0.01545	2298.3	-0.06193
2299.26	0.01815	2299.26	-0.1304
2300.23	0.05445	2300.23	-0.17523
2301.19	0.02413	2301.19	-0.20542
2302.16	-0.12641	2302.16	-0.22682
2303.12	-0.2127	2303.12	-0.21995
2304.08	-0.16948	2304.08	-0.17915
2305.05	-0.07648	2305.05	-0.09551
2306.01	0.04366	2306.01	0.07115
2306.98	0.1247	2306.98	0.16712
2307.94	0.08909	2307.94	0.00552
2308.91	-0.00659	2308.91	-0.25328
2309.87	-0.05125	2309.87	-0.28102
2310.83	-0.05067	2310.83	-0.12173
2311.8	-0.02975	2311.8	-0.01271
2312.76	0.01178	2312.76	0.04591
2313.73	0.02011	2313.73	-0.01112
2314.69	-0.00478	2314.69	-0.18244
2315.66	-0.00632	2315.66	-0.26204
2316.62	0.02055	2316.62	-0.22587
2317.58	-0.02619	2317.58	-0.20866
2318.55	-0.16901	2318.55	-0.24735
2319.51	-0.19946	2319.51	-0.23371
2320.48	-0.00904	2320.48	-0.11091
2321.44	0.16826	2321.44	0.00574
2322.4	0.11239	2322.4	0.00714
2323.37	-0.02291	2323.37	-0.02748
2324.33	0.00596	2324.33	0.03668
2325.3	0.11048	2325.3	0.13701
2326.26	0.06512	2326.26	0.10545
2327.22	-0.04317	2327.22	0.01548
2328.19	0.00419	2328.19	0.06174
2329.15	0.15809	2329.15	0.18854
2330.12	0.31725	2330.12	0.24089
2331.08	0.41861	2331.08	0.20696
2332.05	0.29063	2332.05	0.10595
2333.01	-0.02881	2333.01	-0.02979
2333.97	-0.22541	2333.97	-0.10214
2334.94	-0.17802	2334.94	-0.07711
2335.9	-0.05557	2335.9	-0.04531
2336.87	0.05649	2336.87	-0.0683
2337.83	0.13371	2337.83	-0.07315
2338.8	0.15483	2338.8	0.05076
2339.76	0.1349	2339.76	0.14907
2340.72	0.04947	2340.72	0.03355
2341.69	-0.03338	2341.69	-0.09598
2342.65	-0.015	2342.65	0.0067
2343.62	0.01274	2343.62	0.15553
2344.58	-0.1351	2344.58	0.07094
2345.55	-0.32265	2345.55	-0.12626
2346.51	-0.23263	2346.51	-0.17709
2347.47	0.07334	2347.47	-0.08453
2348.44	0.2174	2348.44	0.01768
2349.4	0.12857	2349.4	0.10982
2350.37	0.01811	2350.37	0.11137
2351.33	-0.12828	2351.33	-0.08296
2352.3	-0.18083	2352.3	-0.19055
2353.26	-0.01277	2353.26	-0.08739
2354.22	0.0919	2354.22	-0.0128
2355.19	0.02039	2355.19	-0.07843
2356.15	-0.07829	2356.15	-0.11751
2357.12	-0.18005	2357.12	-0.0143
2358.08	-0.23231	2358.08	0.08401
2359.05	-0.16543	2359.05	0.04492
2360.01	-0.057	2360.01	-0.03976
2360.97	-0.01183	2360.97	-0.03925
2361.94	-0.0233	2361.94	0.02265
2362.9	-0.08012	2362.9	0.06305
2363.87	-0.18295	2363.87	0.08089
2364.83	-0.14419	2364.83	0.10736
2365.8	0.07244	2365.8	0.15296
2366.76	0.11012	2366.76	0.11268
2367.72	-0.06762	2367.72	-0.02784
2368.69	-0.1725	2368.69	-0.12814
2369.65	-0.14873	2369.65	-0.16179
2370.62	-0.08709	2370.62	-0.15734
2371.58	-0.02187	2371.58	-0.12536
2372.54	0.03106	2372.54	-0.07333
2373.51	0.06118	2373.51	-0.00649
2374.47	0.05224	2374.47	0.05524
2375.44	-0.01802	2375.44	0.09309
2376.4	-0.10529	2376.4	0.10878
2377.36	-0.13798	2377.36	0.09973
2378.33	-0.12982	2378.33	0.06853
2379.29	-0.10414	2379.29	0.00406
2380.26	-0.06305	2380.26	-0.06511
2381.22	0.02049	2381.22	-0.05857
2382.19	0.10208	2382.19	-0.01434
2383.15	0.05331	2383.15	-0.05108
2384.11	-0.08207	2384.11	-0.13876
2385.08	-0.13999	2385.08	-0.1359
2386.04	-0.10038	2386.04	-0.03645
2387.01	-0.06517	2387.01	0.03931
2387.97	-0.0713	2387.97	0.04669
2388.94	-0.08069	2388.94	-0.00199
2389.9	-0.07441	2389.9	-0.14516
2390.86	-0.06841	2390.86	-0.22588
2391.83	-0.07836	2391.83	-0.10441
2392.79	-0.07956	2392.79	0.01348
2393.76	-0.0577	2393.76	0.00869
2394.72	-0.0253	2394.72	-0.01394
2395.69	0.0153	2395.69	0.01853
2396.65	0.05632	2396.65	0.06438
2397.61	0.10998	2397.61	0.08992
2398.58	0.14834	2398.58	0.09441
2399.54	0.10561	2399.54	0.06223
2400.51	0.01014	2400.51	0.01347
2401.47	-0.02468	2401.47	0.03024
2402.44	0.00439	2402.44	0.11761
2403.4	0.02829	2403.4	0.16048
2404.36	0.05734	2404.36	0.15033
2405.33	0.03644	2405.33	0.11626
2406.29	-0.05498	2406.29	0.05233
2407.26	-0.11012	2407.26	-0.00166
2408.22	-0.11241	2408.22	-0.03824
2409.18	-0.05031	2409.18	-0.06537
2410.15	0.08926	2410.15	-0.08619
2411.11	0.1802	2411.11	-0.10087
2412.08	0.1428	2412.08	-0.10988
2413.04	0.01469	2413.04	-0.11141
2414.01	-0.17892	2414.01	-0.10555
2414.97	-0.32396	2414.97	-0.07482
2415.93	-0.17624	2415.93	0.03956
2416.9	0.102	2416.9	0.17124
2417.86	0.1262	2417.86	0.1298
2418.83	0.00772	2418.83	0.00886
2419.79	-0.0099	2419.79	0.03257
2420.76	0.02902	2420.76	0.13513
2421.72	-0.03452	2421.72	0.14047
2422.68	-0.14704	2422.68	0.07738
2423.65	-0.09037	2423.65	0.0748
2424.61	0.10419	2424.61	0.14143
2425.58	0.16623	2425.58	0.2064
2426.54	0.02519	2426.54	0.24666
2427.51	-0.13597	2427.51	0.26735
2428.47	-0.27443	2428.47	0.2594
2429.43	-0.30511	2429.43	0.28559
2430.4	-0.0769	2430.4	0.42153
2431.36	0.09027	2431.36	0.5193
2432.33	0.00972	2432.33	0.50633
2433.29	-0.07154	2433.29	0.46091
2434.26	-0.03412	2434.26	0.39299
2435.22	0.05154	2435.22	0.34179
2436.18	0.18211	2436.18	0.32235
2437.15	0.28082	2437.15	0.34533
2438.11	0.23542	2438.11	0.43358
2439.08	0.12601	2439.08	0.56703
2440.04	0.13847	2440.04	0.70641
2441.01	0.24875	2441.01	0.84388
2441.97	0.26548	2441.97	0.92211
2442.93	0.17896	2442.93	0.93959
2443.9	0.14747	2443.9	0.9083
2444.86	0.17124	2444.86	0.82803
2445.83	0.17991	2445.83	0.90102
2446.79	0.16542	2446.79	1.13566
2447.76	0.10693	2447.76	1.32144
2448.72	0.01642	2448.72	1.41544
2449.68	0.07621	2449.68	1.53307
2450.65	0.32854	2450.65	1.71226
2451.61	0.42529	2451.61	1.83394
2452.58	0.13982	2452.58	1.8216
2453.54	-0.15334	2453.54	1.79344
2454.5	-0.08827	2454.5	1.85762
2455.47	0.09091	2455.47	1.94954
2456.43	0.1931	2456.43	2.05083
2457.4	0.22723	2457.4	2.10182
2458.36	0.1586	2458.36	1.99037
2459.32	0.06899	2459.32	1.84777
2460.29	0.03019	2460.29	1.83105
2461.25	0.03351	2461.25	1.85879
2462.22	0.08985	2462.22	1.80996
2463.18	0.15678	2463.18	1.71208
2464.15	0.13609	2464.15	1.62509
2465.11	0.03974	2465.11	1.55718
2466.07	0.00196	2466.07	1.55289
2467.04	0.04702	2467.04	1.64265
2468	0.04834	2468	1.63477
2468.97	-0.01936	2468.97	1.47932
2469.93	-0.06701	2469.93	1.35539
2470.9	-0.10109	2470.9	1.26538
2471.86	-0.06905	2471.86	1.22361
2472.82	0.05886	2472.82	1.2444
2473.79	0.12481	2473.79	1.23472
2474.75	0.06402	2474.75	1.15445
2475.72	0.01736	2475.72	1.11252
2476.68	0.07405	2476.68	1.18037
2477.65	0.13837	2477.65	1.20686
2478.61	0.11153	2478.61	1.02892
2479.57	0.05253	2479.57	0.79872
2480.54	0.04182	2480.54	0.74541
2481.5	0.06606	2481.5	0.78865
2482.47	0.147	2482.47	0.84921
2483.43	0.21254	2483.43	0.87566
2484.4	0.12082	2484.4	0.71344
2485.36	-0.03967	2485.36	0.51558
2486.32	-0.16684	2486.32	0.56014
2487.29	-0.22632	2487.29	0.73193
2488.25	-0.16731	2488.25	0.77116
2489.22	-0.021	2489.22	0.68728
2490.18	0.14945	2490.18	0.64698
2491.14	0.31803	2491.14	0.67226
2492.11	0.31563	2492.11	0.62068
2493.07	0.02614	2493.07	0.40951
2494.04	-0.1365	2494.04	0.32423
2495	-0.0683	2495	0.48555
2495.97	-0.01276	2495.97	0.57278
2496.93	0.00501	2496.93	0.54567
2497.89	0.03385	2497.89	0.48723
2498.86	0.09899	2498.86	0.39893
2499.82	0.12498	2499.82	0.34924
2500.79	0.07273	2500.79	0.37406
2501.75	-0.01869	2501.75	0.42395
2502.72	-0.12333	2502.72	0.46352
2503.68	-0.18286	2503.68	0.4792
2504.64	-0.10984	2504.64	0.44956
2505.61	0.00362	2505.61	0.39702
2506.57	-0.06261	2506.57	0.35375
2507.54	-0.18058	2507.54	0.32347
2508.5	-0.04369	2508.5	0.34386
2509.47	0.18234	2509.47	0.36538
2510.43	0.20244	2510.43	0.25751
2511.39	0.10462	2511.39	0.11623
2512.36	0.06932	2512.36	0.14425
2513.32	0.08253	2513.32	0.27406
2514.29	0.05422	2514.29	0.31633
2515.25	-0.01606	2515.25	0.26581
2516.22	-0.07023	2516.22	0.23834
2517.18	-0.09792	2517.18	0.25436
2518.14	-0.12002	2518.14	0.21079
2519.11	-0.16068	2519.11	-0.00104
2520.07	-0.14188	2520.07	-0.04261
2521.04	-0.01988	2521.04	0.20488
2522	0.07365	2522	0.3858
2522.97	0.14018	2522.97	0.47173
2523.93	0.09948	2523.93	0.40504
2524.89	-0.10036	2524.89	0.13027
2525.86	-0.25172	2525.86	-0.0742
2526.82	-0.2445	2526.82	-0.05834
2527.79	-0.17508	2527.79	0.02373
2528.75	-0.12369	2528.75	0.04189
2529.71	-0.07373	2529.71	0.02279
2530.68	0.00161	2530.68	-0.00746
2531.64	0.07756	2531.64	-0.02268
2532.61	0.11138	2532.61	0.03161
2533.57	0.1249	2533.57	0.11623
2534.54	0.1816	2534.54	0.21455
2535.5	0.2085	2535.5	0.26452
2536.46	0.01848	2536.46	0.12646
2537.43	-0.20102	2537.43	-0.06554
2538.39	-0.07861	2538.39	-0.07579
2539.36	0.20326	2539.36	0.00977
2540.32	0.15781	2540.32	-0.08316
2541.28	-0.17332	2541.28	-0.31321
2542.25	-0.29179	2542.25	-0.29649
2543.21	-0.12002	2543.21	0.04508
2544.18	-0.04116	2544.18	0.21525
2545.14	-0.09761	2545.14	0.15538
2546.11	-0.11409	2546.11	0.09925
2547.07	-0.0786	2547.07	0.04781
2548.03	-0.04207	2548.03	0.01702
2549	-0.00734	2549	0.0121
2549.96	-0.07559	2549.96	-0.02485
2550.93	-0.26904	2550.93	-0.10855
2551.89	-0.34578	2551.89	-0.1737
2552.86	-0.19808	2552.86	-0.18665
2553.82	-0.03114	2553.82	-0.13109
2554.78	0.00766	2554.78	0.00954
2555.75	-0.03274	2555.75	0.12124
2556.71	-0.1568	2556.71	0.08631
2557.68	-0.24086	2557.68	-0.00794
2558.64	-0.10438	2558.64	-0.10098
2559.61	0.0378	2559.61	-0.19154
2560.57	-0.00754	2560.57	-0.32216
2561.53	-0.10436	2561.53	-0.40291
2562.5	-0.1617	2562.5	-0.32078
2563.46	-0.17665	2563.46	-0.18068
2564.43	-0.13093	2564.43	-0.09742
2565.39	-0.06366	2565.39	-0.04435
2566.36	-0.04417	2566.36	0.04636
2567.32	-0.05169	2567.32	0.14117
2568.28	-0.00577	2568.28	0.1171
2569.25	0.08558	2569.25	-0.01316
2570.21	0.07737	2570.21	-0.06549
2571.18	-0.02327	2571.18	-0.04236
2572.14	-0.04561	2572.14	-0.000159668
2573.11	-0.00328	2573.11	0.05012
2574.07	-0.03971	2574.07	0.05923
2575.03	-0.14102	2575.03	0.02997
2576	-0.17073	2576	-0.01661
2576.96	-0.10942	2576.96	-0.05987
2577.93	-0.00623	2577.93	-0.02742
2578.89	0.10812	2578.89	0.08621
2579.85	0.15971	2579.85	0.12909
2580.82	0.11145	2580.82	0.02381
2581.78	0.03763	2581.78	-0.06851
2582.75	-0.08032	2582.75	-0.07553
2583.71	-0.13878	2583.71	-0.06964
2584.68	-0.06511	2584.68	-0.08169
2585.64	0.00241	2585.64	-0.06089
2586.6	0.00577	2586.6	0.02351
2587.57	0.0491	2587.57	0.11128
2588.53	0.22625	2588.53	0.18801
2589.5	0.27727	2589.5	0.21581
2590.46	-0.01427	2590.46	0.1639
2591.43	-0.30765	2591.43	0.08157
2592.39	-0.20214	2592.39	0.01779
2593.35	0.06077	2593.35	-0.01138
2594.32	0.06708	2594.32	0.02937
2595.28	-0.06661	2595.28	0.11116
2596.25	-0.16337	2596.25	0.20207
2597.21	-0.20931	2597.21	0.28422
2598.18	-0.15376	2598.18	0.32972
2599.14	-0.06045	2599.14	0.34971
2600.1	0.01475	2600.1	0.36617
2601.07	0.04138	2601.07	0.36523
2602.03	-0.07615	2602.03	0.25125
2603	-0.24805	2603	0.11888
2603.96	-0.21408	2603.96	0.27748
2604.93	0.01769	2604.93	0.69894
2605.89	0.15833	2605.89	0.88167
2606.85	0.20606	2606.85	0.80284
2607.82	0.14045	2607.82	0.65575
2608.78	-0.06169	2608.78	0.42338
2609.75	-0.15943	2609.75	0.31772
2610.71	-0.14167	2610.71	0.34708
2611.67	-0.08961	2611.67	0.39747
2612.64	-0.02387	2612.64	0.44748
2613.6	0.02627	2613.6	0.50748
2614.57	0.05139	2614.57	0.58415
2615.53	0.04095	2615.53	0.69243
2616.49	-0.00555	2616.49	0.82735
2617.46	-0.04587	2617.46	0.90258
2618.42	-0.05705	2618.42	0.86255
2619.39	-0.05566	2619.39	0.83468
2620.35	-0.06137	2620.35	0.89431
2621.32	-0.03865	2621.32	0.97049
2622.28	0.10268	2622.28	1.02047
2623.24	0.15298	2623.24	1.09943
2624.21	-0.05495	2624.21	1.25431
2625.17	-0.19771	2625.17	1.40056
2626.14	-0.09636	2626.14	1.51052
2627.1	0.01888	2627.1	1.56737
2628.07	-0.02681	2628.07	1.54791
2629.03	-0.12972	2629.03	1.52066
2629.99	-0.16962	2629.99	1.56517
2630.96	-0.17068	2630.96	1.66715
2631.92	-0.18185	2631.92	1.80976
2632.89	-0.1769	2632.89	1.9743
2633.85	-0.07857	2633.85	2.14391
2634.82	0.03896	2634.82	2.31159
2635.78	0.07239	2635.78	2.47948
2636.74	0.06248	2636.74	2.62654
2637.71	0.03774	2637.71	2.66415
2638.67	0.02967	2638.67	2.69376
2639.64	0.1184	2639.64	2.90951
2640.6	0.23943	2640.6	3.23807
2641.57	0.19838	2641.57	3.4477
2642.53	0.03909	2642.53	3.57489
2643.49	-0.000740112	2643.49	3.79761
2644.46	0.07993	2644.46	4.10998
2645.42	0.04162	2645.42	4.47588
2646.39	-0.10807	2646.39	4.89359
2647.35	-0.10899	2647.35	5.33182
2648.32	0.02034	2648.32	5.78202
2649.28	0.09047	2649.28	6.12539
2650.24	0.08523	2650.24	6.39852
2651.21	0.05273	2651.21	6.82721
2652.17	0.01795	2652.17	7.41754
2653.14	0.01762	2653.14	7.93628
2654.1	0.05875	2654.1	8.34365
2655.07	0.09583	2655.07	8.9122
2656.03	0.11216	2656.03	9.75559
2656.99	0.12775	2656.99	10.6323
2657.96	0.16125	2657.96	11.4333
2658.92	0.16468	2658.92	12.3796
2659.89	0.10639	2659.89	13.5414
2660.85	0.1022	2660.85	14.6536
2661.81	0.19011	2661.81	15.6384
2662.78	0.24903	2662.78	16.7517
2663.74	0.23567	2663.74	18.0957
2664.71	0.15801	2664.71	19.545
2665.67	0.02461	2665.67	21.019
2666.64	-0.04905	2666.64	22.4955
2667.6	0.03974	2667.6	23.9638
2668.56	0.14466	2668.56	25.541
2669.53	0.08668	2669.53	27.3692
2670.49	0.04668	2670.49	29.2834
2671.46	0.24817	2671.46	31.2593
2672.42	0.38289	2672.42	33.1222
2673.39	0.14203	2673.39	34.7508
2674.35	-0.08661	2674.35	36.2701
2675.31	-0.02642	2675.31	37.8418
2676.28	0.13148	2676.28	39.2724
2677.24	0.26639	2677.24	40.3818
2678.21	0.34146	2678.21	41.243
2679.17	0.30254	2679.17	41.9948
2680.14	0.20391	2680.14	42.6039
2681.1	0.13256	2681.1	43.0136
2682.06	0.11512	2682.06	43.2244
2683.03	0.27552	2683.03	43.0835
2683.99	0.47613	2683.99	42.6752
2684.96	0.48398	2684.96	42.2912
2685.92	0.38891	2685.92	41.7432
2686.89	0.29124	2686.89	40.6677
2687.85	0.21937	2687.85	39.3035
2688.81	0.1848	2688.81	38.0065
2689.78	0.19329	2689.78	36.7305
2690.74	0.2832	2690.74	35.2328
2691.71	0.41917	2691.71	33.5966
2692.67	0.45631	2692.67	32.1179
2693.63	0.40073	2693.63	30.7688
2694.6	0.40253	2694.6	29.177
2695.56	0.45598	2695.56	27.3528
2696.53	0.52801	2696.53	25.7423
2697.49	0.59646	2697.49	24.3414
2698.45	0.53445	2698.45	22.9009
2699.42	0.39956	2699.42	21.4426
2700.38	0.41451	2700.38	20.177
2701.35	0.55659	2701.35	19.0465
2702.31	0.62419	2702.31	17.7842
2703.28	0.5836	2703.28	16.3969
2704.24	0.5361	2704.24	15.2079
2705.2	0.50466	2705.2	14.29
2706.17	0.43485	2706.17	13.4299
2707.13	0.26844	2707.13	12.5836
2708.1	0.25794	2708.1	11.8877
2709.06	0.44122	2709.06	11.3742
2710.03	0.53592	2710.03	10.7594
2710.99	0.50301	2710.99	10.0063
2711.95	0.40582	2711.95	9.3053
2712.92	0.27875	2712.92	8.69466
2713.88	0.19841	2713.88	7.98384
2714.85	0.19363	2714.85	7.14637
2715.81	0.25943	2715.81	6.61922
2716.78	0.40885	2716.78	6.65188
2717.74	0.44891	2717.74	6.55436
2718.7	0.16853	2718.7	5.81552
2719.67	-0.02415	2719.67	5.23112
2720.63	-0.00313	2720.63	5.10929
2721.6	0.08208	2721.6	4.9411
2722.56	0.25811	2722.56	4.63239
2723.53	0.31969	2723.53	4.28589
2724.49	0.18707	2724.49	3.93104
2725.45	0.09105	2725.45	3.66562
2726.42	0.14669	2726.42	3.5346
2727.38	0.17999	2727.38	3.40814
2728.35	0.06004	2728.35	3.18953
2729.31	-0.07206	2729.31	2.92622
2730.28	-0.09659	2730.28	2.61965
2731.24	-0.07214	2731.24	2.3747
2732.2	-0.02053	2732.2	2.33291
2733.17	0.0378	2733.17	2.28468
2734.13	0.13054	2734.13	2.07929
2735.1	0.16959	2735.1	1.89197
2736.06	0.07802	2736.06	1.83732
2737.03	-0.00819	2737.03	1.76702
2737.99	-0.000978882	2737.99	1.58695
2738.95	0.01424	2738.95	1.37905
2739.92	-0.04643	2739.92	1.2156
2740.88	-0.10987	2740.88	1.10594
2741.85	-0.06455	2741.85	1.08742
2742.81	0.00366	2742.81	1.06701
2743.77	-0.03568	2743.77	0.85706
2744.74	-0.10601	2744.74	0.64599
2745.7	-0.12095	2745.7	0.67572
2746.67	-0.13856	2746.67	0.7379
2747.63	-0.27269	2747.63	0.63643
2748.59	-0.36936	2748.59	0.48392
2749.56	-0.21638	2749.56	0.37832

## Sheet: Fig. 1I
	Normalized diffusive flux
	KCl	STDEV	NaCl	STDEV	L-Tr	STDEV	B12	STDEV
PCTE+NG	0.5095	0.01302	0.47223	0.01666	0.2343	0.02646	0.16695	0.00767
GM1	0.03032	0.00218	0.02993	0.00207	0.01303	0.0055	0.00493	5.29463e-05
GM2	0.02393	0.0008226	0.02348	0.000755355	0.01295	0.00276	0.00248	0.000260519
GM3	0.02827	0.00146	0.02601	0.00095029	0.01131	0.00416	0.003	0.000382243
GM4	0.04357	0.00159	0.04115	0.0017	0.01332	0.000777893	0.00462	0.00202

## Sheet: Fig. 2B
	WVTR (10^4 g m-2 day-1)
	PCTE	GM1	GM2	GM3
30% RH	9.43936	5.74894	5.24681	5.21596
40% RH	9.82234	6.62447	5.61809	6.28085

## Sheet: Fig. 2C
	WVTR (g m-2 day-1)
GM	54039
ePTFE-Natick	6960
eVnet	5670
Neoshell Style 9686	5520
Gore-Tex Pro Shell	2805
Sympatex	1440

## Sheet: Fig. 2E
	Forward osmosis: Water flux (10^-5 m3 m-2 s-1)
osmotic pressure (bar)	GM1	GM2	GM3	GM4	PCTE
4.1707	0.301	0.28219	0.28732	0.31041	24.3812
12.1714	0.5418	0.516	0.51923	0.56438	49.2549
18.1951	0.79013	0.74498	0.76756	0.81271	73.2168
25.8699	1.03201	1.00334	1.01588	1.12876	96.7507

## Sheet: Fig. 2F
	Solute rejections (%)
	KCl	NaCl	L-Tr	B12
GM1	93.8655	94.5666	97.7045	99.1966
GM2	94.4232	95.3526	98.0523	99.3914
GM3	94.2263	94.948	97.9915	99.2911
GM4	92.9296	93.778	95.5795	98.2771

## Sheet: Fig. 2H
	Reverse osmosis water flux
	PCTE	GM4
psi	ul cm-2 min-1	ul cm-2 min-1
1	5069.12	0.58613
2	16533.1	1.56302
3	27555.2	2.52635

## Sheet: Fig. 2I
		Ratio of JGM to JPCTE
		Ratio	STDEV
Vapor	30% RH	0.57249	0.0317
	40% RH	0.62861	0.05208
Liquid	FO	0.0119	0.000398866
	RO	8.62852e-05

## Sheet: Fig. 3A
	Water vapor permeance (g m-2 day-1 Pa-1)
	PCTE	Membrane	STDEV
30% RH	263.606	44.186	3.9644
40% RH	308.918	52.3619	6.76215

[truncated: 17 more sheets: Fig. 3B, Fig. 3C, Fig. 3F, Fig. 3G, Fig. S1, Fig. S2, Fig. S4, Fig. S5, Fig. S6, Fig. S7, Fig. S8, Fig. S10, Fig. S11, Fig. S12, Fig. S15, Fig. S16, Fig. S17]
